# Supplementary material for: ZmCCT regulates photoperiod-dependent flowering and response to stresses in maize
Source: BMC Plant Biol. 2021 Oct 6;21:453. doi: 10.1186/s12870-021-03231-y (PMC8493678; doi:10.1186/s12870-021-03231-y)
Supplement: Supplementary file 1 — Additional file 1. (XLS 26 kb) [file 12870_2021_3231_MOESM1_ESM.xls]

## Sheet: Sheet1
Table S1. The summary of reads from RNA-Seq analysis
sample	SD			LD
	raw reads	clean reads	ratio	raw reads	clean reads	ratio
WT-I	21098768	20019042	0.8215	22382802	21459529	0.8367
WT-II	27996201	26866238	0.8302	23633444	22714652	0.8334
WT-III	28550085	27305977	0.8178	24603209	23669866	0.838
OE-ZmCCT-I	26994955	25845279	0.8286	22241157	21414444	0.8406
OE-ZmCCT-II	27204680	25788275	0.8261	26445853	25469876	0.8374
OE-ZmCCT-III	24675876	23341628	0.822	26426155	25511537	0.8432
