# Supplementary material for: ZmCCT regulates photoperiod-dependent flowering and response to stresses in maize
Source: BMC Plant Biol. 2021 Oct 6;21:453. doi: 10.1186/s12870-021-03231-y (PMC8493678; doi:10.1186/s12870-021-03231-y)
Supplement: Supplementary file 2 — Additional file 2. (XLS 30 kb) [file 12870_2021_3231_MOESM2_ESM.xls]

## Sheet: Sheet1
Table S2. Primer sequences used in this study
Gene	Forword Primer	Reverse Primer
The primer sequences used for LUC
Zm00001d021291	ctatagggcgaattgggtaccCTATTAGGCACGGCACAA	ctcgagggggggcccggtaccGTTGGACATCGCTGAAGT
Zm00001d004875	ctatagggcgaattgggtaccCAAGCACGAGACGGTAAT	ctcgagggggggcccggtaccTATGGCAATGGACACGATAT
Zm00001d017609	ctatagggcgaattgggtaccAAGGGACACAGCAGGAATACG	ctcgagggggggcccggtaccCCAGATGAGGCTTGGCAGTT
Zm00001d035408	ctatagggcgaattgggtaccTTATTGTTCAGCCGTTATGC	ctcgagggggggcccggtaccATCAGCGACCTCCTTCTC
Zm00001d017885	ctatagggcgaattgggtaccTTCCAAGGCAAGGTAGAATT	ctcgagggggggcccggtaccATAATCGGAGGCAACTGTC
Zm00001d028050	ctatagggcgaattgggtaccATGTGCTCTTTTGGACTTGACA	ctcgagggggggcccggtaccGCACTTGGGCCAGATGGATA
Zm00001d042108	ctatagggcgaattgggtaccACGATGAACGATGAATAGGA	ctcgagggggggcccggtaccGAGTGTATGTGGTGTAGCA
Zm00001d014330	ctatagggcgaattgggtaccGGTAATTGCTGGTGTACTTAG	ctcgagggggggcccggtaccACGCAGGCAGATATGATG
Zm00001d003598	ctatagggcgaattgggtaccGGTCTCCGATAATATGTAATCC	ctcgagggggggcccggtaccCGTGCTCCTTGTATTCCA
Zm00001d008734	ctatagggcgaattgggtaccAACAGAAGAGCAAGAAGAGT	ctcgagggggggcccggtaccGTCCACCATTCAGTAATACAG
Zm00001d037346	ctatagggcgaattgggtaccCTTCTTGTCAGCATCACTCT	ctcgagggggggcccggtaccTGTCACGCCTAAGGTTAGA
Zm00001d033422	ctatagggcgaattgggtaccCCTAGATCCTACAGAGGCGGA	ctcgagggggggcccggtaccCGTACAGCGCATGACATCTG
Zm00001d002261	ctatagggcgaattgggtaccTAACCACCTATTCGGGCTGC	ctcgagggggggcccggtaccGATGGTTATAGAGTTATTAA
Zm00001d007491	ctatagggcgaattgggtaccGGCCGGGGTTAGCATTAGAA	ctcgagggggggcccggtaccAGGCTAGTTTTAGAATCTGACCTAT
Zm00001d047758	ctatagggcgaattgggtaccCAACACATCCTTGATACTTCC	ctcgagggggggcccggtaccGTCTATCACTATGAGGTCTACA
Zm00001d033436	ctatagggcgaattgggtaccACCATGATCTTGGAGAAAGGCA	ctcgagggggggcccggtaccTTCAACGGTCGTCTCACGTT
Primer sequences used for qRT-PCR
Zm00001d021291	TGCGAGAAGAGGGAGAGAAGC	CCACGCCTTCACACCATCAG
Zm00001d017885	ATCCACCTTCAGCCGACAAG	GCATAGCTTTGGGCTCGTTG
Zm00001d042108	CGCACGCCTTTTTATCACCC	GAATGGGACACGGAGGAGAC
Zm00001d003598	AGTCGCCATGCGCCAG	AGGGCTATTGGAGCCTCTGA
Zm00001d008734	GAAGAAGGCGTACCTGACGG	AGCAACATCAACCACCACCA
Zm00001d037346	GGAACACCTCTTCAGGTCGAA	AGTAGAACCCTATGGCCCGT
Zm00001d033422	TCTCGCCGAGGTGGTACTTA	TCACCAATCACCACTGTCCG
Zm00001d002261	TCGTACGGCAACTCGTGAAA	GTAGGAAGCAAGGCCGGAAT
Zm00001d007491	TTTCCGGGAGTGAGCTGTTC	GCGTTTTGCTGCTTCCTTGA
Zm00001d047758	CTGCAGAGGATCACAGTGGA	ACACAGCCTGAAACGTATAATTAAG
Zm00001d033436	CGGAAGGATTCCAAGTGCT	TCATGAGCGAATTAGCTGGAC
Zm00001d023990	AGGTACTTCCCAGAGGGCAT	TAGGCTATCTTCCCCGCCTT
Zm00001d002841	AGAAGAACCGAATCACGAA	ATCTCCATCCAGGCTCAA
Zm00001d024000	ACATGGCTCCACTTGTTGCT	TCCCATCTTCATTCCAGGCG
Zm00001d045051	GCAGGAAGGAGAACCTGGTC	GAGGCGTCTTCGGAGTCTTT
Zm00001d046471	CAACAGCGTGCTCGAGATTAT	CGTCGTGGAGTGCTTGTTCA
Zm00001d047799	CAAGAAGGAGCAGGTGTT	GTCGTTGGTGATGGTGAT
Zm00001d023933	TCTAGCAGTAGCAGCAGTA	GAGTTGAACCGCACCTTG
Zm00001d052602	CCTACCTGAACACCTACGA	TGCTAACATTGAGCCTAACT
Zm00001d013967	ATTCTTGATGGAGTGGATGA	GAGTATTGGATTGGTCTGAAG
Zm00001d030867	AGTGGAGATGGTGGAGAT	AGGAGTAAGGTCTGAGTAAC
Zm00001d025333	AAGACCAGCATCGTGTTC	GAAACGGTGGAGGAAGAG
Zm00001d034674	CCGCAGTGTTCATCATCT	CCACCTTCATCTCCTCTTG
Zm00001d035343	TGCTGAGAATAACTACCTGAC	GACGAGATGTTGCTGGAG
Zm00001d016976	ACCGATAGAGACACCAACT	CTCCTTCCTATACATCAACCA
The primer sequences used for over-expressed 1300 vector
OE-CCT	CATGCCATGGTAATGTCGTCGGGGCCAGC	GGACTAGTTCATTCGGTTACCTTGGCA
primers used in EMSA
19k-CCT	CTTTCAGAGCGATAACGCGATCGCCATGTCGTCGGGGCCAGC	GTACCGAGCCCGAATTCGTTTAAACTCATTCGGTTACCTTGGCA
primers used for pGBKT7
KT-CCT	GGAATTCATGGTAATGTCGTCGGGGCCAGC	GCGTCGACTCATTCGGTTACCTTGGCA
