# Supplementary material for: ZmCCT regulates photoperiod-dependent flowering and response to stresses in maize
Source: BMC Plant Biol. 2021 Oct 6;21:453. doi: 10.1186/s12870-021-03231-y (PMC8493678; doi:10.1186/s12870-021-03231-y)
Supplement: Supplementary file 4 — Additional file 4. (XLS 30 kb) [file 12870_2021_3231_MOESM4_ESM.xls]

## Sheet: Sheet1
Table S3. Differentially expressed genes in the WT and OE-ZmCCT plants under LD conditions
Gene Name	Gene ID	Funtion	LD condition
			WT	OE-ZmCCT
ALS1	Zm00001d028228	response to stress	3.55361	0.423114
APx2	Zm00001d007234	response to stress	111.457	284.707
ARR16	Zm00001d003598	flower development;response to stimulus	51.2621	17.3846
bZIP117	Zm00001d039383	DNA-binding transcription factor activity	5.76679	2.00691
bZIP40	Zm00001d005578	DNA-binding transcription factor activity	3.95429	1.15745
CC3	Zm00001d038558	response to stress	57.3276	21.3331
CCH	Zm00001d016691	response to stress	51.5	16.0165
CDKG1	Zm00001d033436	response to stress	18.7204	5.84251
CDPK39	Zm00001d024003	response to stress	19.7026	8.8547
CDPK5	Zm00001d013105	response to stress	8.93337	4.19604
Ereb195	Zm00001d017462	DNA-binding transcription factor activity	3.37406	6.85948
GapC3	Zm00001d051001	response to stress	89.7449	248.596
GB1	Zm00001d033422	response to stress	15.1498	33.3845
GRAS53	Zm00001d027292	circadian rhythm;development	4.61358	1.0471
HSF10	Zm00001d021263	response to stress	49.9912	119.531
HSF7	Zm00001d052738	response to stress	7.09234	28.9794
HSF8	Zm00001d031736	response to stress	7.93212	30.1691
HSP101	Zm00001d038806	response to stress	65.5845	233.19
HSP18	Zm00001d047553	response to stress	7.15783	311.405
HSP22	Zm00001d052194	response to stress	155.715	1404.95
HSP90-1	Zm00001d031332	response to stress	330.641	848.256
HY5	Zm00001d008734	flower development;response to stress	15.8816	42.6502
IAA14	Zm00001d034463	response to stress	1.44806	3.34526
LRL4	Zm00001d021285	development	25.3604	9.06388
LRL6	Zm00001d014762	development	30.2471	10.8899
MADS26	Zm00001d017932	response to nitrate;development	2.3588	11.6664
MADS4	Zm00001d034045	flower development	3.61562	0.69984
MADS67	Zm00001d022088	flower development	9.27323	2.28987
MHA2	Zm00001d002006	ATPase activity	54.6818	17.928
MHA4	Zm00001d026490	ATPase activity	30.4979	13.3189
MPK3	Zm00001d047758	response to stimulus	27.61	69.01
NAC1	Zm00001d034601	response to stress;development	18.0805	38.9421
NAC121	Zm00001d021424	response to stress;development	2.51575	1.11038
NAC82	Zm00001d043921	response to stress;development	23.2912	11.4357
NF-YB6	Zm00001d042196	response to stress;development	7.13775	20.727
Orphan153	Zm00001d039437	response to stress	3.55686	8.68783
phyB2	Zm00001d047632	flower development;response to stimulus	12.7356	3.70457
PIN5c	Zm00001d006082	response to stimulus	1.54806	3.59668
PRR5	Zm00001d021291	flower development;response to stimulus	97.71	24.58
PRR59	Zm00001d004875	flower development;response to stimulus	11.8317	4.67
RVE6	Zm00001d017609	flower development	11.1615	32.3482
WRKY60	Zm00001d030139	development	6.85112	2.10229
WRKY68	Zm00001d011133	defense response	0.323465	1.09124
WRKY92	Zm00001d010399	response to stress	2.01305	7.36475
ZmJAZ8	Zm00001d033050	response to stress	0.45689	4.23602
