# Supplementary material for: ZmCCT regulates photoperiod-dependent flowering and response to stresses in maize
Source: BMC Plant Biol. 2021 Oct 6;21:453. doi: 10.1186/s12870-021-03231-y (PMC8493678; doi:10.1186/s12870-021-03231-y)
Supplement: Supplementary file 5 — Additional file 5. (XLS 29 kb) [file 12870_2021_3231_MOESM5_ESM.xls]

## Sheet: Sheet1
Table S4. Differentially expressed genes with ZmCCT binding site detected
Gene Name	Gene ID	Funtion	Chr.	upstream location of TSS	Description	WT	OE-ZmCCT
ZmPRR5	Zm00001d021291	circadian rhythm/photoperiodism/vegetative to reproductive phase transition of meristem	7	1567	Two-component response regulator-like APRR9	97.71	24.58
ZmPRR59	Zm00001d004875	circadian rhythm/photoperiodism/vegetative to reproductive phase transition of meristem	2	248	Two-component response regulator-like APRR9	11.83	4.67
ZmRVE6	Zm00001d017609	photoperiodism, flowering;	5	420	Protein REVEILLE 6	11.16	32.35
ZmVOZ1	Zm00001d035408	Photoperiodic Flowering	6	927	Transcription factor VOZ1	6.76	3.08
ZmCOL9	Zm00001d017885	circadian rhythm/photoperiodism/vegetative to reproductive phase transition of meristem	5	1315	Zinc finger protein CONSTANS-LIKE 9	35.28	15.99
ZmRBL	Zm00001d028050	vegetative to reproductive phase transition of meristem	1	2891	Retinoblastoma-binding protein-like	4.56	11.39
ZmCML36	Zm00001d042108	photoperiodism/vegetative to reproductive phase transition of meristem	3	2960	Probable calcium-binding protein CML36	139.05	16.85
ZmLIP	Zm00001d014330	Circadian Clock/circadian rhythms	5	569	Ras-related small GTP-binding family protein	6.69	2.78
ZmARR16	Zm00001d003598	Control of Circadian Period	2	2438	Two-component response regulator ARR16	51.26	17.38
ZmHY5	Zm00001d008734	Circadian Clock/circadian rhythms	8	2940	Putative bZIP transcription factor superfamily protein	15.88	42.65
ZmSYD	Zm00001d037346	reproductive development/response to stress	6	131	Chromatin structure-remodeling complex protein SYD	13.23	36.59
ZmGB1	Zm00001d033422	regulation of response to stress	1	1587	GTP binding protein2	15.15	33.38
ZmGOL1	Zm00001d002261	regulation of response to stress	2	1478	Peroxisomal (S)-2-hydroxy-acid oxidase GLO1	5.06	11.91
ZmRPS2	Zm00001d007491	response to stress	2	1330	Disease resistance protein RPS2	3.6	10.86
ZmMPK3	Zm00001d047758	defense response/Drought Tolerance	9	2841	MAP kinase1	27.61	69.01
ZmCDKG1	Zm00001d033436	response to stress	1	2287	Cyclin-dependent kinase G-1	18.72	5.84
ZmMET1	Zm00001d018977	DNA (cytosine-5-)-methyltransferase activity	7	1223	DNA methyl transferase1	1.58	0.36
FAC	Zm00001d037982	IMP biosynthesis	6	2850	AMP deaminase	7.12	17.31
ZmLUG3	Zm00001d034929	Transcriptional corepressor	1	2995	leunig-related3	4.51	9.61
BOB1	Zm00001d044815	developmental process	9	972	Protein BOBBER 1	5.99	14.33
ZMM2	Zm00001d008882	ear development	8	2958	AGAMOUS-like protein%3B Zea mays MADS2	12.36	4.02
