# Supplementary material for: ZmCCT regulates photoperiod-dependent flowering and response to stresses in maize
Source: BMC Plant Biol. 2021 Oct 6;21:453. doi: 10.1186/s12870-021-03231-y (PMC8493678; doi:10.1186/s12870-021-03231-y)
Supplement: Supplementary file 6 — Additional file 6. (XLS 26 kb) [file 12870_2021_3231_MOESM6_ESM.xls]

## Sheet: Sheet1
Table S5. ZmCCT direct target flowering time genes
Gene Name	Gene ID	Funtion	Chr.	upstream location of TSS	Description	WT	OE-ZmCCT
ZmPRR5	Zm00001d021291	circadian rhythm/photoperiodism/vegetative to reproductive phase transition of meristem	7	1567	Two-component response regulator-like APRR9	97.71	24.58
ZmPRR59	Zm00001d004875	circadian rhythm/photoperiodism/vegetative to reproductive phase transition of meristem	2	248	Two-component response regulator-like APRR9	11.83	4.67
ZmRVE6	Zm00001d017609	photoperiodism, flowering;	5	420	Protein REVEILLE 6	11.16	32.35
ZmVOZ1	Zm00001d035408	Photoperiodic Flowering	6	927	Transcription factor VOZ1	6.76	3.08
ZmCOL9	Zm00001d017885	circadian rhythm/photoperiodism/vegetative to reproductive phase transition of meristem	5	1315	Zinc finger protein CONSTANS-LIKE 9	35.28	15.99
ZmRBL	Zm00001d028050	vegetative to reproductive phase transition of meristem	1	2891	Retinoblastoma-binding protein-like	4.56	11.39
ZmCML36	Zm00001d042108	photoperiodism/vegetative to reproductive phase transition of meristem	3	2960	Probable calcium-binding protein CML36	139.05	16.85
ZmLIP	Zm00001d014330	Circadian Clock/circadian rhythms	5	569	Ras-related small GTP-binding family protein	6.69	2.78
ZmARR16	Zm00001d003598	Control of Circadian Period	2	2438	Two-component response regulator ARR16	51.26	17.38
ZmHY5	Zm00001d008734	Circadian Clock/circadian rhythms	8	2940	Putative bZIP transcription factor superfamily protein	15.88	42.65
