# Supplementary material for: ZmCCT regulates photoperiod-dependent flowering and response to stresses in maize
Source: BMC Plant Biol. 2021 Oct 6;21:453. doi: 10.1186/s12870-021-03231-y (PMC8493678; doi:10.1186/s12870-021-03231-y)
Supplement: Supplementary file 7 — Additional file 7. (XLS 27 kb) [file 12870_2021_3231_MOESM7_ESM.xls]

## Sheet: Sheet1
Table S6. ZmCCT direct target stress response genes
Gene Name	Gene ID	Funtion	Chr.	upstream location of TSS	Description	WT	OE-ZmCCT
ZmVOZ1	Zm00001d035408	Photoperiodic Flowering	6	927	Transcription factor VOZ1	6.76	3.08
ZmARR16	Zm00001d003598	Control of Circadian Period	2	2438	Two-component response regulator ARR16	51.26	17.38
ZmHY5	Zm00001d008734	Circadian Clock/circadian rhythms	8	2940	Putative bZIP transcription factor superfamily protein	15.88	42.65
ZmSYD	Zm00001d037346	reproductive development/response to stress	6	131	Chromatin structure-remodeling complex protein SYD	13.23	36.59
ZmGB1	Zm00001d033422	regulation of response to stress	1	1587	GTP binding protein2	15.15	33.38
ZmGOL1	Zm00001d002261	regulation of response to stress	2	1478	Peroxisomal (S)-2-hydroxy-acid oxidase GLO1	5.06	11.91
ZmRPS2	Zm00001d007491	response to stress	2	1330	Disease resistance protein RPS2	3.6	10.86
ZmMPK3	Zm00001d047758	defense response/Drought Tolerance	9	2841	MAP kinase1	27.61	69.01
ZmCDKG1	Zm00001d033436	response to stress	1	2287	Cyclin-dependent kinase G-1	18.72	5.84
