# Supplementary material for: ZmCCT regulates photoperiod-dependent flowering and response to stresses in maize
Source: BMC Plant Biol. 2021 Oct 6;21:453. doi: 10.1186/s12870-021-03231-y (PMC8493678; doi:10.1186/s12870-021-03231-y)
Supplement: Supplementary file 8 — Additional file 8. (XLS 33 kb) [file 12870_2021_3231_MOESM8_ESM.xls]

## Sheet: Sheet1
Table S7. Differentially expressed genes that are indirectly regulated by ZmCCT under LD conditions
Gene Name	Gene ID	WT	OE-ZmCCT	Description
Adagio1	Zm00001d014594	7.13971	18.7058	Adagio protein 1
PHOT2	Zm00001d032353	3.21156	7.66672	blue-light receptor phototropin 2
GRAS53	Zm00001d027292	4.61358	1.0471	Scarecrow-like protein 6
phyB2	Zm00001d047632	12.7356	3.70457	Phytochrome
MADS12	Zm00001d017614	12.7769	5.80933	Agamous-like MADS-box protein AGL6
CCT motif family protein	Zm00001d042958	8.6797	2.18422	CCT motif family protein
COL19	Zm00001d024200	2.7789	8.52853	Zinc finger protein CONSTANS-LIKE 5
CCT motif family protein	Zm00001d030229	5.04364	1.28137	CCT motif family protein
MADS67	Zm00001d022088	9.27323	2.28987	Agamous-like MADS-box protein AGL8
MADS4	Zm00001d034045	3.61562	0.69984	Agamous-like MADS-box protein AGL8
ALS1	Zm00001d028228	3.55361	0.423114	multidrug and toxic compound extrusion3
APx2	Zm00001d007234	111.457	284.707	ascorbate peroxidase2
CCH	Zm00001d016691	51.5	16.0165	Copper transport protein CCH
CDPK39	Zm00001d024003	19.7026	8.8547	Calcium-dependent protein kinase 24
CDPK5	Zm00001d013105	8.93337	4.19604	Calcium-dependent protein kinase 20
ClpB4	Zm00001d015520	19.8642	47.6034	Chaperone protein ClpB4 mitochondrial
GapC3	Zm00001d051001	89.7449	248.596	Glyceraldehyde-3-phosphate dehydrogenase 3%2C cytosolic
HSF10	Zm00001d021263	49.9912	119.531	Heat stress transcription factor B-2b
HSF24	Zm00001d032923	48.496	163.166	Heat stress transcription factor A-6b
HSF7	Zm00001d052738	7.09234	28.9794	Heat stress transcription factor B-2b
HSF8	Zm00001d031736	7.93212	30.1691	Heat shock factor protein 7
HSP1	Zm00001d012420	26.0602	56.4087	Heat shock 70 kDa protein
HSP101	Zm00001d038806	65.5845	233.19	Chaperone protein ClpB1
HSP18	Zm00001d047548	17.6253	473.565	17.0 kDa class II heat shock protein
HSP18	Zm00001d047553	7.15783	311.405	18 kda heat shock protein18a
HSP20family	Zm00001d020390	0.474385	1.63923	17.4 kDa class III heat shock protein
HSP20family	Zm00001d047841	3.41971	70.6576	17.4 kDa class I heat shock protein
HSP20family	Zm00001d028557	57.8458	358.301	17.4 kDa class I heat shock protein
HSP20family	Zm00001d015777	5.99374	15.2651	Chloroplast small heat shock protein
HSP20family	Zm00001d008841	10.1173	122.277	17.8 kDa class II heat shock protein
HSP20family	Zm00001d028561	1.49692	138.843	17.4 kDa class I heat shock protein
HSP20family	Zm00001d039936	4.92396	33.8704	17.4 kDa class I heat shock protein
HSP20family	Zm00001d039942	1.3859	27.6614	17.4 kDa class I heat shock protein
HSP20family	Zm00001d053965	3.58131	1.07246	22.0 kDa heat shock protein
HSP20family	Zm00001d008577	5.33311	12.3365	Class I heat shock protein 1
HSP20family	Zm00001d047542	9.08632	241.26	17.6 kDa class II heat shock protein
HSP20family	Zm00001d018298	113.155	825.189	17.4 kDa class III heat shock protein
HSP20family	Zm00001d039566	352.852	3633.37	17.5 kDa class II heat shock protein
HSP20family	Zm00001d025508	0.474385	4.55689	Class IV heat shock protein
HSP22	Zm00001d052194	155.715	1404.95	23.6 kDa heat shock protein mitochondrial
HSP3	Zm00001d044728	8.96064	22.8178	Class I heat shock protein 3
HSP70family	Zm00001d048073	4.16476	24.7755	Heat shock 70 kDa protein 8
HSP70family	Zm00001d047799	0.208681	6.17646	Heat shock 70 kDa protein 5
HSP70family	Zm00001d028630	15.1152	41.0037	Heat shock cognate 70 kDa protein 2
HSP90-1	Zm00001d031332	330.641	848.256	Heat shock protein 90-2
HSP90-2	Zm00001d020898	68.3655	260.722	Heat shock protein 90-2
IAA14	Zm00001d034463	1.44806	3.34526	Aux/IAA-transcription factor5
Ids4-like	Zm00001d029460	8.89825	2.07178	Ids4-like protein
L-ascorbate peroxidase	Zm00001d031494	1.24806	2.92436	Putative L-ascorbate peroxidase 6
MBF1.1	Zm00001d046471	8.17569	38.6497	Multiprotein-bridging factor 1c
NAC109	Zm00001d042609	1.9633	4.26049	NAC domain-containing protein 48%3B NAC transcription factor
Orphan153	Zm00001d039437	3.55686	8.68783	B-box zinc finger protein 22
pco093519b	Zm00001d047302	5.9734	12.2894	Putative chaperone clbp family protein
PIN5c	Zm00001d006082	1.54806	3.59668	PIN-formed protein11
rab17	Zm00001d037894	0.798037	4.62663	Dehydrin DHN1
SGT1-A	Zm00001d011401	21.0236	48.8203	Protein SGT1 homolog A
SPX3	Zm00001d044541	10.2615	2.42741	SPX domain-containing protein 3
ZmJAZ8	Zm00001d033050	0.45689	4.23602	ZIM motif family protein
